# Supplementary material for: Exercise Capacity Is Improved by Levosimendan in Heart Failure and Sarcopenia via Alleviation of Apoptosis of Skeletal Muscle
Source: Front Physiol. 2022 Jan 20;12:786895. doi: 10.3389/fphys.2021.786895 (PMC8811365; doi:10.3389/fphys.2021.786895)
Supplement: Supplementary file 2 [file Data_Sheet_2.xlsx]

## Sheet: Fig.1
A							B
LVEF	control	sham	HF	HF+sarcopenia			BNP	control	sham	HF	HF+sarcopenia		LDH	control	sham	HF	HF+sarcopenia		CK	control	sham	HF	HF+sarcopenia
	70.84	56.54	33.77	45.74				7.42	32.26	181.72	259.46			2625.36	1558.31	2142.86	4365.89			0.0587	0.677	0.7887	3.2245
	80.17	73.56	43.18	27.28				16.45	36.13	177.42	246.34			2768.22	532.07	2322.16	4667.64			0.2375	0.6844	1.5038	3.1277
	55.73	75.14	41.28	35.77				16.77	53.76	165.27	210.43			3170.55	574.34	2271.14	4625.36			0.0959	0.0363	1.3697	1.2878
	61.3	73.46	39.5	39.14				32.69	54.84	144.62	204.3			3438.78	1672.01	2488.34	4969.39			0.1853	0.4535	1.772	1.1537
	66.86	64.12	33.02	44.43				34.19	63.33	142.37	199.25			2581.63	3259.48	1967.93	3074.34			0.7589	0.3343	2.3008	2.2785
	58.16	62.56	46.35	36.33				36.88	70.32	133.01	182.37			2895.04	1981.05	1836.74	3322.16			0.96	0.677	1.8018	2.1668
		65.4	37.93	44.4				38.71	80.97	130.65	174.62			1510.2	2151.6	2220.12	17043.7			0.4014	0.6025	0.4162	2.8297
			32.18	35.19				51.83	82.04	118.28	153.33			2599.13	2918.37	2377.55	3253.64			0.9228	0.3641	2.2785	2.502
			37.26	39.99				61.72	113.55	111.29	145.27			2897.96	3107.87	2349.85	3344.02			0.9824	0.8557	1.2505	2.0997
			34.94	47.92				76.56	167.42	108.17	139.03			2756.56	2946.06	2497.09	3279.88			0.3567	0.6248	1.109	3.2692
			30.56					108.92	34.57	100.43	131.18			2654.78		2510.2	3447.52					1.176	2.2338
LVFS	control	sham	HF	HF+sarcopenia				131.61	65.27	97.85	127.2			2431.9		3399.42	4271.14					1.7198	2.3828
	39.74	29.25	15.87	22.61					64.98	94.84	116.34					2115.16	4606.41					1.7571	2.3753
	48.13	41.68	20.79	12.34					12.98	86.24	108.6					2240.53						1.906	2.5988
	27.96	43.53	19.76	16.83						75.16	101.18					3839.65						1.2878	2.3753
	32.46	41.23	18.85	18.59						64.73	97.42					3976.68						1.0718	2.5988
	36.53	34.51	15.39	21.54						58.49	95.7					2626.82						0.8036	1.5932
	30.06	33.49	22.61	23.41						54.09	95.05					2826.53						1.4442	2.204
		35.52	18.01	21.44						59.81	88.06					2690.96
			14.87	16.64						85.42	81.18					2915.45
			17.61	19.09						36.67
			16.34	14.1						46.87
			23.1
C
forelimb grip force	control	sham	HF	HF+sarcopenia		hanging impluse	control	sham	HF	HF+sarcopenia		running time	control	sham	HF	HF+sarcopenia		running distance	control	sham	HF	HF+sarcopenia
	1.737	1.875	0.862	0.516			358.97	337.96	48.09	6.67			41.55	36.27	26.03	21.43			788.37	595.02	300.13	204.5
	1.724	1.804	1.061	0.815			340.82	317.34	61.14	13.7			37.15	44.4	32.87	22.76			622.25	900.44	485.2	258.84
	1.581	1.697	1.08	0.861			233.31	288.7	74.83	16.67			37.18	46.03	29.45	24.65			618.42	970.12	385.99	289.64
	1.558	1.694	1.086	0.928			231.64	269.95	77.1	27.58			41.55	30.22	28.68	24.65			788.37	405.94	365.97	289.64
	1.539	1.679	1.117	0.933			219.31	205.09	106.22	28.34			38.2	39.03	32.42	27.83			665.02	680.67	470.05	339.2
	1.53	1.653	1.129	0.951			208.69	195.02	123.52	41.94			40.92	47.3	29.7	25.6			754.65	718.55	392.53	290.17
	1.524	1.614	1.137	0.965			180.09	187.66	137.44	56.21					30.98	23.61					430.58	271.57
	1.522	1.606	1.143	1.007			158.34	180.76	143.34	66					33.98	22.52					514.48	318.23
	1.513	1.569	1.149	1.15			150.22	171.67	146.74	66.1					28.3	22.47					358.63	249.47
	1.509	1.568	1.227	1.216			148.19	155.21	297.34	78.07					29.38	26.79					387.53	301.78
	1.491	1.53	1.296	1.225			148.04	154.55	30.23	80.62					26.25						305.47
	1.482	1.523	1.296	1.242			147.98	138.41	32.01	82.05
	1.468	1.523	1.308	1.248			144.56	137.62	38.06	91.91
	1.442	1.484	1.328	1.263			138.04	128.53	46.85	92.34
	1.435	1.471	1.332	1.276			134.53	122.59	58.52	94.64
	1.435	1.44	1.391	1.315			132.2	121.7	66.12	19.79
	1.43	1.437	1.464	1.327			123.75	118.08	72.35	31.57
	1.429	1.419	1.516	1.518			119.32		75.52	34.86
		1.379	0.976	0.578					76.31	38.8
		1.357	1.03	0.781						39.83
		1.354	1.031	0.884						40.8
			1.058	0.957						40.81
			1.072	1.107						47.86
			1.079	1.112						48.76
			1.114	1.113						53.23
			1.146	1.119						54.41
			1.191	1.255						69.76
			1.25	1.256
			1.253	1.303
			1.268	1.324
			1.287
			1.331
			1.351
gastrocnemius/tibal length	control	sham	HF	HF+sarcopenia		CSA	control	sham	HF	HF+sarcopenia
	6.02	6.91	6.28	4.77			1658.15	1709.69	574	491.35
	6.02	5.65	6.43	4.81			1512.07	1557.85	622.25	580.5
	7.01	5.54	5.43	5.58			1476.77	1553.16	630.05	610.64
	7.5	7.64	6.44	4.69			1434.8	1544.84	635.55	618.54
	6.67	7.25	5.29	4.88			1402.23	1543.4	694.52	633.18
	7.59		5.98	4.77			1387.93	1497.8	708.94	647.02
			4.58	4.47			1353.43	1459.77	735.36	651.45
			6	5.48			1318.12	1444.78	766.64	654.85
			6.27	4.89			1278.66	1410.17	773.46	670.03
			5.58	4.37			1277.5	1401.94	792.87	678.61
			6.42				1260.13	1384.64	827.69	681.97
							1233.13	1358.68	829.7	694.91
							1182.61	1329.57	854.92	724.08
							1182.15	1306.53	877.8	875.38
							1165.78	1184.65	906.22	1009.23
							1161.67	1153.3	937.45	1023.03
							1141.02	1140.12	958.87	417.35
							1133.78	1118.79	1056.97	427.49
							1121.14	1094.14	1118.64	455.53
							1100.76	1064.93	1300.74	495.48
							1083.47	1055.79	1465.54	516.76
								952.45	1504.26	555.6
									451.61	562.78
									483.46	574.22
									528.49	598.82
									586.74	599.2
									587.52	612.65
									691.61	697.46
									794.04	737.36
									822.23	740.69
									846.68	770.24
									926.11	864.17
									928.23	982.06
									936.84
									964.6
									973.74
									1003.46
									1030.54
									1106.84

## Sheet: Fig.2
B									C									F
LVEF	control	HF	HF+sol	HF+levo	HF+sar	HF+sar+sol	HF+sar+levo		LVFS	control	HF	HF+sol	HF+levo	HF+sar	HF+sar+sol	HF+sar+levo		running time	control	HF	HF+sol	HF+levo	HF+sar	HF+sar+sol	HF+sar+levo
	70.84	47.92	37.93	46.35	67.05	44.43	36.33			39.74	15.87	14.87	45.88	22.61	21.44	45.99			41.55	26.03	30.98	34.27	21.43	25.6	39.38
	80.17	43.18	45.74	78.06	32.18	44.4	77.77			48.13	20.79	17.61	25.95	12.34	16.64	33.98			37.15	32.87	33.98	32.4	22.76	23.61	34.77
	55.73	41.28	37.26	51.58	27.28	35.19	63.59			27.96	19.76	16.34	39.3	16.83	19.09	37.08			37.18	29.45	28.3	33.65	24.65	22.52	34.77
	61.3	39.5	34.94	70.75	35.77	39.99	67.36			32.46	18.85	23.1	34.12	18.59	14.1	43.02			41.55	28.68	29.38	31.07	24.65	22.47	37.48
	66.86	33.02	30.56	63.82	39.14	33.77	75.02			36.53	15.39	18.01	38.86	21.54	23.41	25.8			38.2	32.42	26.25	36.12	27.83	26.79	32.25
	58.16			70.79			51.15			30.06	22.61		25.27			27.14			40.92	29.7		36.23			38.4
				50.28			52.87						31.59			38.49						34.08			35.87
				59.71			69.83						44.44			34.34						34.33			38.4
				76.61			63.85						36.5			36.4						33.65			38.4
				66.87									52.86									33.58
				84.74									44.69									36.73
				76.73									36.64									33.58
D									E									G
forelimb grip force	control	HF	HF+sol	HF+levo	HF+sar	HF+sar+sol	HF+sar+levo		hanging impluse	control	HF	HF+sol	HF+levo	HF+sar	HF+sar+sol	HF+sar+levo		running distance	control	HF	HF+sol	HF+levo	HF+sar	HF+sar+sol	HF+sar+levo
	1.737	0.862	0.976	1.719	0.516	0.578	1.87			358.97	48.091	66.124	309.672	6.667	19.786	53.233			788.37	300.13	430.58	524.26	204.5	290.17	705.18
	1.724	1.061	1.03	1.695	0.815	0.781	1.778			340.82	61.14	72.352	179.499	13.7	31.568	54.412			622.25	485.2	514.48	470.23	258.84	271.57	538.89
	1.581	1.08	1.031	1.682	0.861	0.884	1.717			233.31	74.834	75.519	171.155	16.673	34.856	69.762			618.42	385.99	358.63	503.84	289.64	318.23	538.89
	1.558	1.086	1.058	1.573	0.928	0.957	1.675			231.64	77.104	76.313	135.548	27.582	38.802	234.117			788.37	365.97	387.53	429.87	289.64	249.47	635.5
	1.539	1.117	1.072	1.552	0.933	1.107	1.632			219.31	106.216	111.011	113.197	28.338	39.825	233.09			665.02	470.05	305.47	585.56	339.2	301.78	468.78
	1.53	1.129	1.079	1.518	0.951	1.112	1.561			208.69	123.516	113.733	109.927	41.94	40.795	220.125			754.65	392.53		590.16			662.84
	1.524	1.137	1.114	1.51	0.965	1.113	1.556			180.09	137.444	129.35	95.471	56.213	40.808	208.218						520.77			575.99
	1.522	1.143	1.146	1.503	1.007	1.119	1.52			158.34	143.339	133.716	92.442	66	47.864	189.107						525.01			662.84
	1.513	1.149	1.191	1.496	1.15	1.255	1.497			150.22	146.736		88.653	66.103	48.755	175.89						504.23			662.84
	1.509	1.227	1.25	1.488	1.216	1.256	1.487			148.19			86.053	78.073		175.812						504.1
	1.491	1.296	1.253	1.487	1.225	1.303	1.48			148.04			83.925	80.623		154.451						606.22
	1.482	1.296	1.268	1.476	1.248		1.457			144.56				91.913		150.017						504.1
	1.468	1.308	1.287	1.474	1.276		1.453			138.04				94.644		146.006
	1.442	1.328	1.331	1.464	1.263		1.43			134.53				92.34		143.072		H
	1.435	1.332	1.351	1.46	1.242		1.426			132.2				82.053		140.14		gastrocnemius/tibal length	control	HF	HF+sol	HF+levo	HF+sar	HF+sar+sol	HF+sar+levo
	1.435	1.391		1.452			1.412			123.75						137.758			6.02	6.2791	4.5783	6.1176	6.4368	4.3182	6.9767
	1.43	1.464		1.434			1.407			119.32						124.867			6.02	6.4286	6	5.814	4.8101	4.4706	7.8049
	1.429	1.516		1.432			1.402									120.049			7.01	5.4321	6.2651	5.8974	4.4186	4.2857	7.2941
	1.417			1.431			1.38									114.915			7.5	6.4444	5.5814	5.75	4.6914	4.2222	7.1605
	1.412			1.427			1.38									112.591			6.67	5.2874	6.4198	5.9259	4.186	3.908	6.6667
	1.382			1.42			1.379									112.021			7.59	5.977		6.75			7.5
	1.37			1.406			1.359															6.2791			6.1905
	1.349			1.393			1.325															5.3012			5.1852
	1.324			1.388			1.322															5.9524			6.75
	1.314			1.387			1.283															5.8537
	1.295			1.348			1.226															5.4118
				1.347			1.186
				1.347
				1.342
				1.334
				1.314
				1.313
				1.311
				1.307
				1.297

## Sheet: Fig.3
B									C
CSA	control	HF	HF+sol	HF+levo	HF+sar	HF+sar+sol	HF+sar+levo		Slow MyHC	control	HF	HF+sol	HF+levo	HF+sar	HF+sar+sol	HF+sar+levo
	1658.15	574.002	451.607	1434.61	491.353	417.346	1504.57			17.2662	0	0	15.2	0	0	10.8696
	1512.07	622.254	483.464	1388.96	580.504	427.487	1440.27			12.8713	0	0	12.6263	0.6849	0	10.8108
	1476.77	630.054	528.488	1349.81	610.638	455.525	1409.78			12.844	0	0	11.5385	1.4184	0	9.6774
	1434.8	635.545	586.745	1259.92	618.544	495.484	1369.95			12.5	4.5802	8.4906	11.2299	2.1277	3.2787	9.4595
	1402.23	694.523	587.515	1202.34	633.178	516.764	1361.35			12.4088	7.5	8.5526	10.6557	2.2857	3.4682	9.2437
	1387.93	708.938	691.614	1195.44	647.018	555.599	1352.66			11.9658	9.6774	9.1954	10.1695	2.9412	4.4304	8.9744
	1353.43	735.356	794.043	1173.01	651.448	562.783	1337.17			11.8812	10.8974	9.4017	10.0559	4.4118	4.9383	7.6923
	1318.12	766.64	822.229	1105.67	654.848	574.218	1302.55			11.7647	13.1034	9.9448	9.2105	0	1.8293	5.3333
	1278.66	773.462	846.677	1103.93	670.028	598.818	1299.08			10.8527	13.4752	10.241	8.5106	0	4.023	8.4848
	1277.5	792.865	926.113	1088.12	678.613	599.204	1240.19			10.2273	13.8686	9.9448	3.6145	0.6944	6.8376	9.9448
	1260.13	827.695	928.225	1086.6	681.968	612.654	1208.43			7.14286	14.3885	6.9364	9.0909	0.6897	0	8.5714
	1233.13	829.704	936.843	1073.69	694.906	697.457	1180.04			12.8713	14.3939	4.065	8.2278	2.924	4.7619	12.3377
	1182.61	854.922	964.596	1069.46	724.077	737.36	1162.53			11.5646	7.5	4.4444	9.697	5.2174	3.7037	10.8108
	1182.15	877.798	973.739	1029.13	875.381	740.69	1148.69			11.3208	4.5802	4.908	15.625	4.7297	3.1746	9.7826
	1165.78	906.22	1003.46	1024.46	1009.23	770.241	1148.67			11.3821	4.2254		7.0513	5	9.2486	7.1429
	1161.67	937.446	1030.54	966.778	1023.03	864.168	1144.55			14.8148	13.986		12.1622	4.3011	1.9868	10.4167
	1141.02	958.869	1106.84	922.524		982.06	1065.22				12.8571		9.0909	3.5928	8.4615	10
	1133.78	1056.97		917.528			1057.99							3.7209	3.0303
	1121.14	1118.63		860.651			1039.02							6.3107	7.5
	1100.76	1300.74					1032.43
	1083.47	1465.54					1022.68
		1504.26					980.049
							874.654
							868.009
D									E
Fast MyHC	control	HF	HF+sol	HF+levo	HF+sar	HF+sar+sol	HF+sar+levo		Slow/Fast	control	HF	HF+sol	HF+levo	HF+sar	HF+sar+sol	HF+sar+levo
	82.7338	100	100	84.8	99.3151	100	89.1304			0.133333	0	0	0.119266	0.006897	0	0.083333
	87.1287	100	100	87.3737	100	100	89.1892			0.208696	0	0	0.101449	0	0	0.121212
	87.156	100	100	88.4615	98.5816	100	90.3226			0.135922	0.168142	0.092784	0.144509	0	0	0.121951
	87.5	95.4198	91.5094	88.7701	97.8723	96.7213	90.5405			0.121739	0.161017	0	0.0375	0	0.018634	0.098592
	87.5912	92.5	91.4474	89.3443	97.7143	96.5318	90.7563			0.142857	0	0.114094	0.093023	0.006993	0.041916	0.104478
	88.0342	90.3226	90.8046	89.8305	97.0588	95.5696	91.0256			0.076923	0.107143	0.101266	0.126506	0.006944	0.073394	0.092715
	88.1188	89.1026	90.5983	89.9441	95.5882	95.0617	92.3077			0.147727	0.150794	0.103774	0.111801	0.023392	0	0.110429
	88.2353	86.8966	90.0552	90.7895	100	98.1707	94.6667			0.130769	0.155738	0.093525	0.1	0.030303	0.05	0.09375
	89.1473	86.5248	89.759	91.4894	100	95.977	91.5152			0.12766	0.122302	0.110429	0.089655	0.046154	0.038462	0.140741
	89.7727	86.1314	90.0552	96.3855	99.3056	93.1624	90.0552			0.12844	0.168067	0.074534	0.107383	0.014388	0.044944	0.121212
	92.8571	85.6115	93.0636	90.9091	99.3103	100	91.4286			0.173913	0.081081	0.042373	0.185185	0.021739	0.037267	0.107143
	87.1287	85.6061	95.935	91.7722	97.076	95.2381	87.6623			0.134831	0.048	0.046512	0.075862	0.051948	0.038647	0.101852
	88.4354	92.5	95.5556	90.303	94.7826	96.2963	89.1892			0.113924	0.044118	0.051613	0.138462	0.035928	0.067358	0.056338
	88.6792	95.4198	95.092	84.375	95.2703	96.8254	90.2174			0.141667	0.162602		0.1	0.033898	0.032787	0.108434
	88.6179	95.7746		92.9487	95	90.7514	92.8571			0.147368	0.147541		0.130435	0.046358	0.101911	0.076923
	85.1852	86.014		87.8378	95.6989	98.0132	89.5833				0		0.113208	0.024096	0.02027	0.116279
		87.1429		90.9091	96.4072	91.5385	90						0.179245	0.055046	0.092437	0.111111
					96.2791	96.9697								0.049645	0.03125
					93.6893	92.5								0.052632	0.081081

## Sheet: Fig.4
A										B
Mito content	control	HF	HF+sol	HF+levo	HF+sar	HF+sar+sol	HF+sar+levo			JC-1 poly/mono	control	HF	HF+sol	HF+levo	HF+sar	HF+sar+sol	HF+sar+levo
	1.21413	2.3636	3.214	9.6768	0.841	1.5738	6.6568				6.32715	0.9521	0.9536	1.2353	0.7594	0.7562	1.2497
	1.19801	2.8929	3.3872	6.018	2.4046	1.6546	5.7344				5.80305	0.96	0.955	1.2095	0.7629	0.7997	1.2131
	1.18574	3.1139	3.6328	5.3567	2.4216	2.3718	4.811				5.51842	0.9614	0.9563	1.1835	0.7894	0.8151	1.2049
	1.18037	3.2456	3.6596	4.8933	2.4445	2.5174	4.7892				5.39668	0.9626	0.9608	1.1804	0.8085	0.8541	1.1957
	1.17231	3.3656	3.7165	4.7564	2.6609	3.0248	4.6374				5.3626	0.9631	0.9613	1.1764	0.8442	0.8784	1.1825
	1.16448	3.3982	3.8235	4.6971	2.8273	3.0351	4.6337				5.14982	0.9637	0.9618	1.1733	0.8493	0.8837	1.1811
	1.16353	3.4578	3.8439	4.6549	1.1647	3.0838	4.5101				5.14623	0.964	0.962	1.1664	0.8744	0.8852	1.1718
	1.15744	3.4765	3.8733	4.5879	0.507	3.1281	4.3984				4.85411	0.9643	0.9631	1.1663	0.8838	0.8902	1.1667
	1.15193	3.5797	3.904	4.5838	0.507	3.1639	4.3806				4.83236	0.968	0.9694	1.1643	0.8956	0.8916	1.1664
	1.13561	3.8828	3.9136	4.5712	0.3837	1.317	4.0586				4.74746	0.9683	0.9709	1.1602	0.9088	0.9085	1.1652
	1.10032	3.9252	4.0101	4.3874	0.2878	0.6014	4.0116				4.66624	0.9697	0.9714	1.1392	0.9089	0.912	1.1536
	1.07788	3.9981	4.0729	4.3432	1.5963	1.6062	3.9923				4.58158	0.9707	0.9759	1.1348	0.9232	0.9161	1.1524
	1.05829	4.0883	4.1832	4.3141	1.7882	1.0746	3.9706				4.42272	0.9712	0.9872	1.13	0.9297	0.924	1.1501
	1.05702	4.4424	4.2786	4.2018	0.7673	1.0313	3.8832				4.39513	0.9731	0.9874	1.1276	0.9367	0.9339	1.1375
	1.05526	4.5199	4.3583	3.9336	2.1307	0.9303	3.8641				4.21383	0.9751	0.9912	1.1203	0.9585	0.9393	1.1302
	1.04298	4.8372		3.9163	0.0361	0.3822	3.8122				4.11437	0.978		1.1178		0.9452	1.0087
	1.03791	4.882		3.8908	2.4592	0.0361	3.7933				4.07122	0.9907		1.1165		0.9467	1.0043
	1.02971	5.0997				2.4592	3.4718				4.03351	0.9911		1.1099		0.9488	1
	1.0273						3.3954				4.02485			1.1092			1
	1.01996										4.01002			1.0934			0.9957
	1.01344													1.0827			0.9928
														1.0445			0.9749
														1.0182			0.9735
														1.0044			0.9734
														1.0043			0.9724
																	0.9723
																	0.9716

## Sheet: Fig.5
A								B	cleaved caspase3							C	cleaved caspase9
cleaved-caspase3									control	HF	HF+sol	HF+levo	HF+sar	HF+sar+sol	HF+sar+levo		control	HF	HF+sol	HF+levo	HF+sar	HF+sar+sol	HF+sar+levo
									0.167744	1.0751	1.5043	0.0564	4.2414	1.0816	0.6232		0.019181	0.947158	1.17663	0.054259	1.7681	1.7791	0.035459
									0.168362	0.9987	1.4941	0.0656	1.8544	5.3795	0.0672		0.046879	0.93358	1.1534	0.05691	1.7681	1.4367	0.043262
cleaved-caspase9									0.192037	0.7954	0.8108	0.1147	1.3591	2.1626	0.2759		0.064193	0.903302	1.13584	0.060488	1.4482	1.4095	0.04614
									0.275101	0.6029	0.7409	0.1239	1.3554	1.9793	0.3489		0.094168	0.903302	1.07604	0.118241	1.4482	1.2325	0.046695
									0.342859	0.5858	0.5008	0.1684	1.3461	1.9505	0.4109		0.095274	0.902112	1.07551	0.147269	1.3313	1.2325	0.06274
Bax									0.372326	0.5336	0.4553	0.1776	1.2347	1.6752	0.47		0.185394	0.863124	1.05137	0.154474	1.2861	1.2293	0.109453
									0.432148	0.4166	0.361	0.2111	1.2219	1.5354	0.5085		0.395017	0.844959	0.901362	0.198886	1.2475	1.0907	0.144939
									0.461414	0.3368	0.3446	0.2531	0.9792	1.4059	0.5231		0.412741	0.844959	0.87862	0.254088	1.2066	1.0436	0.163341
Bcl2									0.482904	0.3346	0.3278	0.2725	0.9562	1.0507	0.5703		0.421562	0.8254	0.87862	0.342054	1.1992	1.043	0.167104
									0.482931	0.3241	0.3123	0.2917	0.9035	0.9512	0.6807		0.429534	0.724414	0.828898	0.344116	1.0943	1.0264	0.169328
										0.2638	0.309	0.3682	0.8367	0.8983	0.705		0.472888	0.68213	0.806156	0.444692	1.088	1.0261	0.179203
GAPDH										0.2476	0.2848	0.3868	0.8244	0.8835	0.7311		0.476883	0.664573	0.791149	0.444692	1.0763	0.9921	0.195292
										0.2458	0.2259	0.4552	0.8109	0.8538	0.7867		0.52891	0.634021	0.702396	0.45614	0.9597	0.9793	0.218577
										0.2309	0.2185	0.4885	0.7458	0.8509	0.8075		0.532816	0.634021	0.642506	0.470402	0.9564	0.9486	0.218577
										0.2128		0.5109	0.6476	0.8325	0.9633		0.620309	0.619339	0.631691	0.482252	0.9564	0.7818	0.254868
										0.2028		0.5754	0.5917		0.996		0.625463	0.571287	0.631691	0.482252	0.8816	0.773	0.272861
										0.1906		0.6589	0.5612		1.0359		0.625463	0.560759	0.563945	0.553064	0.8813	0.773	0.319958
										0.1701		0.6766	0.5024				0.662773	0.54674	0.543254	0.617391	0.8243	0.7611	0.340487
										0.1572		0.8706	0.4879				0.686502	0.521499	0.458916	0.670687	0.7981	0.7611	0.340487
										0.1168		1.0139					0.744793	0.505971	0.449013	0.688185	0.7577	0.7419	0.402001
																	0.744793	0.460745	0.407667	0.877102	0.7148	0.7218	0.41027
																	0.753417	0.447228	0.405735	0.973909		0.4291	0.446981
																	0.826249	0.377065		1.02803			0.547629
																	0.826249	0.322608		1.04226			0.575302
																	0.955696	0.295482		1.07533			0.575302
																	1.03166			1.08726			0.957942
																	1.03451						0.990566
																	1.04695						1.0048
																	1.10209						1.10533
																	1.12362						1.1799
D	Bax								E	Bcl2								F	apoptotic rate
	control	HF	HF+sol	HF+levo	HF+sar	HF+sar+sol	HF+sar+levo			control	HF	HF+sol	HF+levo	HF+sar	HF+sar+sol	HF+sar+levo			control	HF	HF+sol	HF+levo	HF+sar	HF+sar+sol	HF+sar+levo
	0.012548	0.276801	0.910942	0.02582	1.96257	1.96569	0.003413			4.8485	0.0735	0.0697	1.8069	0	0.0212	1.7745			0	0.097656	0.274286	0	0.969072	1.20779	0.010929
	0.054304	0.954397	0.878942	0.035408	1.35876	1.72021	0.087743			4.07024	0.0856	0.1174	1.279	0.0352	0.145	1.6741			0	0.096525	0.272189	0	0.968421	0.944444	0.016854
	0.077737	0.909339	0.873453	0.06408	1.19245	1.71104	0.117557			3.01304	0.1218	0.131	1.2719	0.0758	0.1526	1.5961			0	0.08871	0.214689	0.003333	0.936364	0.875	0.021008
	0.084534	0.869968	0.86758	0.092415	1.16064	1.71104	0.169572			2.73029	0.0735	0.0697	1.8069	0.2335	0.1821	1.535			0.006098	0.047809	0.194444	0.00339	0.91453	0.868263	0.047337
	0.103256	0.863633	0.859783	0.122531	1.15959	1.1903	0.17954			2.26706	0.0856	0.1174	1.279	0.2395	0.2513	1.5169			0.00625	0.041475	0.190476	0.005025	0.905983	0.863158	0.047872
	0.103256	0.851677	0.854361	0.147896	1.12142	1.16107	0.180802			1.61896	0.1218	0.131	1.2719	0.2569	0.3236	1.4763			0.00939	0.039823	0.164474	0.006329	0.885845	0.824859	0.050562
	0.184874	0.828554	0.824814	0.237731	1.11843	1.07715	0.329832			1.53854	0.1512	0.2262	1.2196	0.3534	0.3252	1.3826			0.009615	0.039301	0.163265	0.006711	0.845	0.78836	0.052023
	0.185548	0.792303	0.758592	0.248207	1.11107	1.03996	0.367279			1.38911	0.3502	0.2471	1.1064	0.3999	0.3875	1.3551			0.010582	0.038462	0.137566	0.009756	0.683673	0.767635	0.07109
	0.204498	0.73292	0.753867	0.290113	1.08705	1.02677	0.386656			1.36658	0.3608	0.3276	0.9916	0.4018	0.4292	0.972			0.010989	0.038043	0.136095	0.010638	0.636364	0.76569	0.07177
	0.220851	0.713265	0.660483	0.33824	1.0542	0.988509	0.474702			1.30285	0.4381	0.3414	0.9551	0.4581	0.4969	0.9558			0.011236	0.03352	0.134078	0.010695	0.614035	0.727941	0.07177
	0.335323	0.588314	0.649576	0.33824	0.991725	0.947145	0.526288			1.24719	0.5052	0.3764	0.7867	0.4965	0.528	0.904			0.012931	0.033333	0.075949	0.012195	0.605263	0.677215	0.072398
	0.363295	0.588118	0.648137	0.353796	0.944382	0.925756	0.583714			1.23399	0.5302	0.4293	0.7715	0.4983	0.5595	0.8301			0.013216	0.029412	0.073892	0.013333	0.583815	0.654762	0.075829
	0.372846	0.547537	0.583068	0.358656	0.881286	0.92169	0.592986			4.8485	0.5426	0.5825	0.6986	0.5044	0.5612	0.7827			0.015152	0.022388	0.064815	0.015789	0.576923	0.366906	0.076555
	0.49256	0.546802	0.540914	0.37364	0.872838	0.905157	0.616019			4.07024	0.6541	0.5839	0.6712	0.5208	0.5774	0.747			0.016484	0.020833	0.061224	0.016043	0.565217	0.366197	0.086667
	0.520644	0.546738	0.528051	0.404064	0.727244	0.858122	0.616634			3.01304	0.6625	0.6364	0.6597	0.5674	0.6149	0.7342			0.016667	0.020747	0.057692	0.016736	0.553846	0.365517	0.089744
	0.636202	0.4983	0.48979	0.414698	0.710988	0.829712	0.701575			2.73029	0.6788	0.6657	0.6146	0.569	0.6199	0.705			0.016949	0.020619	0.056818	0.018987	0.551136	0.219178	0.089796
	0.648384	0.477404	0.472157	0.42363	0.704144	0.82532	0.711696			2.26706	0.736	0.688	0.6054						0.019704	0.018587	0.055866	0.020161	0.514286	0.205479	0.09396
	0.666635	0.416763	0.472157	0.439043		0.745144	0.737313			1.61896	0.7788		0.5762						0.027778	0.018349	0.041667	0.026316	0.51049	0.197279	0.116402
	0.699342	0.349159		0.469309			0.746472			1.53854	0.8866		0.5578						0.027933	0.0181	0.009302	0.028	0.50365		0.119171
	0.734341	0.303309		0.594559			0.826734			1.38911	0.8998								0.034483	0.017699	0	0.028571	0.4		0.126263
	0.738194	0.276801		0.624118			0.950554												0.035211	0.016461		0.031373	0.373737		0.143791
				0.649589			0.965625												0.055866	0.015038		0.038911	0.37037		0.147436
				0.690384			0.983757												0.056818			0.046512	0.369318		0.175758
				0.706952			1.02654															0.050388	0.368		0.181818
				0.752922			1.07598															0.061033	0.347594		0.196319
																						0.061947			0.253807
																						0.069444			0.26
																									0.263415

## Sheet: Fig.6
A									B
GSH/GSSG	control	HF	HF+sol	HF+levo	HF+sar	HF+sar+sol	HF+sar+levo		SOD	control	HF	HF+sol	HF+levo	HF+sar	HF+sar+sol	HF+sar+levo
	2302.5	22.8339	12.6155	1910	6.28358	6.71347	1208.75			229.681	42.2695	32.4359	200.336	9.00657	0.370574	210.955
	1643.75	23.3214	22.9149	1003.75	7.3392	7.68854	554.4			220.783	52.3674	32.4992	184.422	10.0603	8.95625	184.442
	1463.75	25.188	25.2505	1000	7.90297	14.8636	321			213.818	53.7612	61.9537	177.848	20.6048	10.2561	179.515
	868	27.5376	27.7241	621.875	8.78639	17.6897	317.857			204.785	81.3921	62.258	163.065	25.1179	11.8753	173.556
	568.05	30.8186	28.5853	448.2	10.206	20.5882	213.088			204.599	120.371	133.382	159.676	27.9496	19.3907	151.563
	525.467	33.8212	39.1582	363	27.481	24.7353	205.556			196.662	143.507	149.674	159.256	34.4431	20.2805	149.626
	443.835	37.0721	51.6059	362.435	30.5798	24.8016	204.508			191.741	146.939	150.946	155.85	124.25	59.2222	123.976
	430.08	39.931	58.0788	336.795	33.0923	25.6818	193.2			177.776	157.121	155.413	142.445	131.706	59.9866	119.915
	410.4	41.4215	121.034	336.25	36.2314	27.1185	185.952			170.503	164.402	168.858	137.724	135.171	65.652	32.5817
	405.09	59.0542	163.947	305.9	38.7867	34.5161	172.318			107.924	168.024	176.228	65.9284	140.667	102.12	31.1332
	403.75	97.3333	175.833	292.32	41.076	35.7587	144.9
	397.25	125.417	192.316	275	41.3768	37.5545	135.882
	384.139	170.417	193.2	256.667	43.0286	37.6316	135.556
	377.65	259.583	225.778	236.719	44.3032	45.36	133.156
	366.322	267.917	233.262	226.507	44.9612	52.0435	128.631
	364.754	283.75	238.994	216.204	45.1957	123.61	119.55
	324.084	368.077	239.068	214.486	52.92		114.688
	305.053		255	211.535			94.8203
	286.234		309.375	210.535			92.9167
	280.714		550.5	190.05			59.7026
	279.16			75.1599			57.2163
	264.886			60.1182			42.9192
	224.038			52.9505			41.2708
	191.224			50.4148			32.1942
	180.402			48.4739			28.058
	166.631			45.8128			22.8203
	158.412			39.8674			21.9181
	146.172			33.8558
	121.106			32.0179
	118.715
	116.379
	116.125
	97.6372
	92.4664
	68.0276
C									D
IL-6	control	HF	HF+sol	HF+levo	HF+sar	HF+sar+sol	HF+sar+levo		TNF-α	control	HF	HF+sol	HF+levo	HF+sar	HF+sar+sol	HF+sar+levo
	5.95652	5190.3	8181.91	2.90397	9851.15	13063.8	31.1695			17.2058	6403.4	8661.8	5.72071	18352.8	16897.6	11.0205
	9.29684	4718.67	3754.69	20.0454	9093.38	9694.92	40.9353			83.5564	5594.09	5438.3	19.1014	15004.2	14479.5	17.7653
	12.8557	4386.61	3747.36	23.7363	8997.81	5320.81	48.1962			372.174	4146.87	4513.46	72.4977	12956.5	14057.6	19.5392
	15.4162	3588.77	3692.61	27.1104	8443.55	4870.51	70.8055			81.4488	4025.48	3611.14	84.8923	11956.4	9482.58	25.8627
	33.2977	3491.51	3514.26	63.6259	7266.11	4606.16	78.3652			299.175	3992.18	3430.61	86.3648	8653.35	9240.34	37.2242
	181.005	2697.55	2828.87	65.3557	7201.68	4502.92	97.6718			76.6505	3281.99	3377.02	129.267	8598.96	8837.53	78.5837
	207.754	2446.1	2792.11	77.4098	6910.43	3863.71	156.079			59.6954	2428.06	2407.42	141.163	7627.62	8544.43	92.4477
	216.743	2396.14	2426.57	103.806	6831.91	3198.86	195.169			1118.64	2377.3	2331.87	162.192	6591.34	8160.39	138.823
	244.721	2383.82	2391.2	178.277	5211.79	2890.05	417.884			1479.94	2284	2327.13	162.742	5517.9	5774.08	218.539
	249.775	2091.54	2226.07	207.712	4402.27	2699.05	474.05			222.371	1970.37	2194.84	174.233	5391.1	4927.04	224.037
	253.117	2018.93	2059.18	242.403	3471.88	1943.28	558.186			106.544	1884.43	1855.01	188.361	5191.68	4363.17	279.571
	304.58	1427.13	1552.74	314.775	3450.59	1576.53	727.138			182.411	1706.41	1337.12	335.465	4833.5	3451.2	353.032
	321.684	1407.35	1510.9	392.395	3384.92	1429.54	782.523			244.783	1280.25	1119.67	374.044	4807.93	3317.37	533.372
	334.223	1352.74	1242.47	399.15	3326.91	1025.72	828.161			109.492	1265.17	1044.62	398.736	4751.62	3153.83	573.422
	375.523	1159.58	1064.96	410.47	2620.25	734.901	841.816			171.256	1248.13	961.739	404.022	4444.2	2728.9	1401.42
	378.738	818.861	807.493	539.692	1215.46	661.954	968.673			17.776	1232.71	927.99	480.786	4024.79	2288.61	1544.5
	711.715	639.744		632.853	848.129	498.934	1300.8			11.8199	1189.65	725.098	486.139	2696.99	2114.69	1626.23
	764.403	556.243		709.571			2376.77			110.202	1175.65	474.465	528.156	1909.39	1981.85	1644.69
	1862.66	168.799		814.849			3675.71			41.0334	1106.4	317.217	586.629			2101.32
				851.995						544.615	911.749		659.125			2339.32
				887.551						220.252	620.002		682.13			2927.27
				1125.03						349.296			1350.72
				2075.82						173.45			1457.25
										501.889			2896.64
										5.06043
										59.4428
										199.666
										140.815
										28.6063
										100.275
